# Supplementary material for: Enhancing cassava grater design: A customer-driven approach using AHP, QFD, and TRIZ integration
Source: Heliyon. 2024 Aug 13;10(16):e36167. doi: 10.1016/j.heliyon.2024.e36167 (PMC11367553; doi:10.1016/j.heliyon.2024.e36167)
Supplement: Multimedia component 2 [file mmc2.xlsx]

## Sheet: AHP BY ENDUSER
BEFORE PROCEDING WITH THIS QUESTIONNAIRE READ AND UNDERSTAND THE STATEMENT BELOW
I understand that the information provided in response to this questionnaire will be used solely for research purposes related to the cassava grater manufacturing industry. My participation in this survey is voluntary, and I have the right to withdraw at any time without penalty. I understand that my responses will be kept confidential and anonymous, and will only be analyzed in aggregate form. B…
10 JUDGEMENT CRITERIA ARE PROPOSED IN THIS DECISION MATRIX AS WHAT CUSTOMERS LOOK OUT FOR IN CHOOSING A CASSAVA GRATER.
YOUR HELP IS REQUIRED AS AN EXPERT OR DECISION MAKER TO FURTHER PRIORITIZE THESE CRITERIA LISTED WITH THE WEIGHTED SCORE DEFINED.
WEIGHT	DESCRIPTION						WEIGHT	DESCRIPTION
1	A nd C have equal importance						1	C and A are						ONLY FILL GREEN CELLS
3	A is moderately important than C						0.333333	C is moderately important than A
5	A is strongly important than C						0.2	C is strongly important than A
7	A is very important than C						0.142857	C is very important than A
9	A is extremely important than C						0.111111	C is extremly important than A
2,4,6,8	Use when it isn't clear to decide between adjacent numbers						1/2, 1,4, 1/6, 1/8 Use when it isn't clear to decide between adjacent numbers
DECISION MATRIX
A/C	C1	C2	C3	C4	C5	C6	C7	C8	C9	C10
A1	1	#DIV/0!	#DIV/0!	#DIV/0!	#DIV/0!	#DIV/0!	#DIV/0!	#DIV/0!	#DIV/0!	#DIV/0!		A1/C1 - PERFORMANCE: Refers to measurable operating parameters, eg, motor speed or 300 hp
A2		1	#DIV/0!	#DIV/0!	#DIV/0!	#DIV/0!	#DIV/0!	#DIV/0!	#DIV/0!	#DIV/0!		A2/C2 - RELIABILITY: The probability of a product to survive its design life span
A3			1	#DIV/0!	#DIV/0!	#DIV/0!	#DIV/0!	#DIV/0!	#DIV/0!	#DIV/0!		A3/C3 - STEADY DURING OPERATION: Absence of noise, vibration during operation and structural strength
A4				1	#DIV/0!	#DIV/0!	#DIV/0!	#DIV/0!	#DIV/0!	#DIV/0!		A4/C4 - AESTHETICS: Physical outlook of the product in terms of looks, colour and feel
A5					1	#DIV/0!	#DIV/0!	#DIV/0!	#DIV/0!	#DIV/0!		A5/C5 - QUALITY OF FINAL PRODUCT: Measure of desirability of final product
A6						1	#DIV/0!	#DIV/0!	#DIV/0!	#DIV/0!		A6/C6 - REPAIRABILITY: Ease of repair and servicing in times of breakdown
A7							1	#DIV/0!	#DIV/0!	#DIV/0!		A7/C7 - MULTI FUNCTION ABILITY: Ability to grate diffirent particle sizes and different products
A8								1	#DIV/0!	#DIV/0!		A8/C8 - DURABILITY: The amount of use up to the time replacement is a better option than repair
A9									1	#DIV/0!		A9/C9- ENERGY CONSUMPTION:
A10										1		A10/C10 - AFFORDABILITY: Low initial cost of investment
T1	1	#DIV/0!	#DIV/0!	#DIV/0!	#DIV/0!	#DIV/0!	#DIV/0!	#DIV/0!	#DIV/0!	#DIV/0!
NORMALISATION MATRIX
												CW
	1	#DIV/0!	#DIV/0!	#DIV/0!	#DIV/0!	#DIV/0!	#DIV/0!	#DIV/0!	#DIV/0!	#DIV/0!		#DIV/0!	1			C1=CONSISTENCY INDEX
	0	#DIV/0!	#DIV/0!	#DIV/0!	#DIV/0!	#DIV/0!	#DIV/0!	#DIV/0!	#DIV/0!	#DIV/0!		#DIV/0!	6			CR=CONSISTENCY RATIO
	0	#DIV/0!	#DIV/0!	#DIV/0!	#DIV/0!	#DIV/0!	#DIV/0!	#DIV/0!	#DIV/0!	#DIV/0!		#DIV/0!	8			EV=EIGEN VALUE
	0	#DIV/0!	#DIV/0!	#DIV/0!	#DIV/0!	#DIV/0!	#DIV/0!	#DIV/0!	#DIV/0!	#DIV/0!		#DIV/0!	10			Ws=WEIGHTED SUM
	0	#DIV/0!	#DIV/0!	#DIV/0!	#DIV/0!	#DIV/0!	#DIV/0!	#DIV/0!	#DIV/0!	#DIV/0!		#DIV/0!	2			CW=CONSISTENCY WEIGHTS
	0	#DIV/0!	#DIV/0!	#DIV/0!	#DIV/0!	#DIV/0!	#DIV/0!	#DIV/0!	#DIV/0!	#DIV/0!		#DIV/0!	7
	0	#DIV/0!	#DIV/0!	#DIV/0!	#DIV/0!	#DIV/0!	#DIV/0!	#DIV/0!	#DIV/0!	#DIV/0!		#DIV/0!	4	RATIO
	0	#DIV/0!	#DIV/0!	#DIV/0!	#DIV/0!	#DIV/0!	#DIV/0!	#DIV/0!	#DIV/0!	#DIV/0!		#DIV/0!	3	#DIV/0!
	0	#DIV/0!	#DIV/0!	#DIV/0!	#DIV/0!	#DIV/0!	#DIV/0!	#DIV/0!	#DIV/0!	#DIV/0!		#DIV/0!	5	#DIV/0!
	0	#DIV/0!	#DIV/0!	#DIV/0!	#DIV/0!	#DIV/0!	#DIV/0!	#DIV/0!	#DIV/0!	#DIV/0!		#DIV/0!	9	#DIV/0!		CI	CR
														#DIV/0!		#DIV/0!	#DIV/0!
CONSISTENCY MATRIX												Ws		#DIV/0!			NOTE; CR SHOULD BE LESS THAN 0.1
	#DIV/0!	#DIV/0!	#DIV/0!	#DIV/0!	#DIV/0!	#DIV/0!	#DIV/0!	#DIV/0!	#DIV/0!	#DIV/0!		#DIV/0!		#DIV/0!
	#DIV/0!	#DIV/0!	#DIV/0!	#DIV/0!	#DIV/0!	#DIV/0!	#DIV/0!	#DIV/0!	#DIV/0!	#DIV/0!		#DIV/0!		#DIV/0!
	#DIV/0!	#DIV/0!	#DIV/0!	#DIV/0!	#DIV/0!	#DIV/0!	#DIV/0!	#DIV/0!	#DIV/0!	#DIV/0!		#DIV/0!		#DIV/0!
	#DIV/0!	#DIV/0!	#DIV/0!	#DIV/0!	#DIV/0!	#DIV/0!	#DIV/0!	#DIV/0!	#DIV/0!	#DIV/0!		#DIV/0!		#DIV/0!
	#DIV/0!	#DIV/0!	#DIV/0!	#DIV/0!	#DIV/0!	#DIV/0!	#DIV/0!	#DIV/0!	#DIV/0!	#DIV/0!		#DIV/0!		#DIV/0!
	#DIV/0!	#DIV/0!	#DIV/0!	#DIV/0!	#DIV/0!	#DIV/0!	#DIV/0!	#DIV/0!	#DIV/0!	#DIV/0!		#DIV/0!		EV/LAMDA
	#DIV/0!	#DIV/0!	#DIV/0!	#DIV/0!	#DIV/0!	#DIV/0!	#DIV/0!	#DIV/0!	#DIV/0!	#DIV/0!		#DIV/0!		#DIV/0!
	#DIV/0!	#DIV/0!	#DIV/0!	#DIV/0!	#DIV/0!	#DIV/0!	#DIV/0!	#DIV/0!	#DIV/0!	#DIV/0!		#DIV/0!
	#DIV/0!	#DIV/0!	#DIV/0!	#DIV/0!	#DIV/0!	#DIV/0!	#DIV/0!	#DIV/0!	#DIV/0!	#DIV/0!		#DIV/0!
	#DIV/0!	#DIV/0!	#DIV/0!	#DIV/0!	#DIV/0!	#DIV/0!	#DIV/0!	#DIV/0!	#DIV/0!	#DIV/0!		#DIV/0!
